# Supplementary material for: Integrated Annotation and Analysis of In Situ Hybridization Images Using the ImAnno System: Application to the Ear and Sensory Organs of the Fetal Mouse
Source: PLoS One. 2015 Feb 23;10(2):e0118024. doi: 10.1371/journal.pone.0118024 (PMC4338146; doi:10.1371/journal.pone.0118024)
Supplement: S1 Table — The numbers (nbGenes), percentages (%) and names (gene list) of genes expressed in each of the five developing sensory organs (Kölliker's organ, Utricule, Retina, Olfactory organ and Vibrissae). Percentages are relative to the 2000 annotated genes. Gray lines indicate genes expressed in one specific tissue and absent in the four other tissues. The lines “w+m+s” give the total numbers of genes exhibiting weak, medium or strong expression in each organ. (XLSX) [file pone.0118024.s002.xlsx]

## Sheet: TableS1
Tissue Number	Tissue	Expression	nbGenes	%	Gene list
T9	Kolliker	negative	1215	60.8	0610010D20Rik 0610025L06Rik 0610040J01Rik 0710005M24Rik 1110001A23Rik 1110018M03Rik 1110019L22Rik 1110030J09Rik 1110030K22Rik 1110032A04Rik 1200002N14Rik 1200003C05Rik 1500004A08Rik 1500016O10Rik 1600002H07Rik 1700001C19Rik 1700001O22Rik 1700003M02Rik 1700009J07Rik 1700009P13Rik 1700009P17Rik 1700014N06Rik 1700030B21Rik 1700034E13Rik 1700054H16Rik 1700083M11Rik 1810007E14Rik 1810011O16Rik 1810015…
T9	Kolliker	weak	614	30.7	0610007L01Rik 0610007P22Rik 0610009O03Rik 0610011I04Rik 0610012D09Rik 0610039D01Rik 1110012M11Rik 1110017C15Rik 1110019C08Rik 1110020A09Rik 1110020P15Rik 1110049F12Rik 1200003I07Rik 1200003M09Rik 1500011H22Rik 1600010O03Rik 1600013P15Rik 1600020H07Rik 1700012H17Rik 1700025G04Rik 1700030K09Rik 1700065O13Rik 1810032O08Rik 1810034K20Rik 1810037K07Rik 1810055G02Rik 2010107G23Rik 2010305A19Rik 2010321…
T9	Kolliker	medium	153	7.7	1110035L05Rik 1200011M11Rik 2510048O06Rik 2610024E20Rik 2610301B20Rik 2610507L03Rik 2610528M18Rik 2700060E02Rik 2810417H13Rik 2900010J23Rik 4930429A22Rik 4930429H24Rik 5830434P21Rik 5830457O10Rik 6330578E17Rik 6430706D22Rik 9030416H16Rik Acaa2 Acsl4 Agpat1 Ap1m2 Ap2b1 Apex1 App Arbp Aurka BC003885 BC012278 BC026432 BC059842 Cacybp Cdc42se2 Cdca3 Chmp2a Cnbp1 Col2a1 Crabp2 Csnk1a1 Cstf2t Ctgf Cxad…
T9	Kolliker	strong	18	0.9	6720401G13Rik Aff3 Anxa5 BC055107 Ccnb1 Cd9 Cldn6 Col9a3 Dstn Gsta4 Hyou1 LOC432823 Mrps18c Rcn1 Skp1a Slitrk6 Tgfbr1 Vil2
T9	Kolliker	absent urov	9	0.5	2310010M24Rik C730027P07Rik Hsd11b2 Mrps18c Ndst3 Ppm1j Slco5a1 Snx7 Tlr2
T9	Kolliker	w+m+s	785	39.2
T14	Utricule	negative	1114	55.7	0610010D20Rik 0610011I04Rik 0610025L06Rik 0610040J01Rik 1110001A23Rik 1110018M03Rik 1110019C08Rik 1110030J09Rik 1110030K22Rik 1110032A04Rik 1200002N14Rik 1200003C05Rik 1500004A08Rik 1500016O10Rik 1600002H07Rik 1700001C19Rik 1700001O22Rik 1700003M02Rik 1700009J07Rik 1700009P13Rik 1700009P17Rik 1700014N06Rik 1700030B21Rik 1700034E13Rik 1700054H16Rik 1700083M11Rik 1810007E14Rik 1810022C23Rik 1810026…
T14	Utricule	weak	663	33.1	0610007L01Rik 0610007P22Rik 0610009O03Rik 0610012D09Rik 0610039D01Rik 0710005M24Rik 1110012M11Rik 1110017C15Rik 1110019L22Rik 1110020A09Rik 1110020P15Rik 1110049F12Rik 1200003I07Rik 1200003M09Rik 1200011M11Rik 1500011H22Rik 1600010O03Rik 1600013P15Rik 1600020H07Rik 1700012H17Rik 1700025G04Rik 1700030K09Rik 1700065O13Rik 1810011O16Rik 1810015M01Rik 1810032O08Rik 1810034K20Rik 1810041L15Rik 1810055…
T14	Utricule	medium	188	9.4	1810037K07Rik 2610024E20Rik 2610301B20Rik 2610507L03Rik 2610528M18Rik 2810417H13Rik 2900010J23Rik 4930429H24Rik 5830434P21Rik 5830457O10Rik 6330578E17Rik 6430514L14Rik 6430537H07Rik A930011G23Rik A930034L06Rik Aff3 Agpat1 Als2cr3 Anapc2 Anxa5 Ap1m2 Apex1 Arbp Atp6v1g1 Aurka AW555464 B830045N13Rik BC012278 BC013481 BC026432 BC055107 BC057627 BC059842 Bnipl Cacybp Calm3 Cbx1 Cd200r2 Cd9 Cdc2l1 Cdca…
T14	Utricule	strong	25	1.2	1110035L05Rik 6720401G13Rik Ccnb1 Cldn6 Dlk1 Dstn Ecel1 Eps8l2 Gm1313 Gp38 Gpc4 Grp Hyou1 Il8rb Lincr Mfng Mgst3 Mki67 Mpst Rassf4 Rcn1 Sepp1 Skp1a Slitrk6 Vil2
T14	Utricule	absent krov	11	0.6	0710005M24Rik Baiap2l2 Cav3 Cd320 Cklfsf5 Cmya3 Dlk1 Dnajb13 Nef3 Oc90 Snag1
T14	Utricule	w+m+s	876	43.8
T22	Retina	negative	824	41.2	0610007L01Rik 0610010D20Rik 0610040J01Rik 0710005M24Rik 1110030K22Rik 1110032A04Rik 1200002N14Rik 1500004A08Rik 1700001C19Rik 1700001O22Rik 1700003M02Rik 1700009J07Rik 1700009P13Rik 1700009P17Rik 1700014N06Rik 1700030B21Rik 1700034E13Rik 1700054H16Rik 1700083M11Rik 1810007E14Rik 1810054D07Rik 2010109I03Rik 2010110P09Rik 2010208K18Rik 2010321M09Rik 2200002J24Rik 2210404O07Rik 2210417D09Rik 2300009…
T22	Retina	weak	725	36.2	0610007P22Rik 0610011I04Rik 0610025L06Rik 0610039D01Rik 1110001A23Rik 1110012M11Rik 1110017C15Rik 1110018M03Rik 1110019L22Rik 1110020A09Rik 1110020P15Rik 1110030J09Rik 1110035L05Rik 1110049F12Rik 1200003C05Rik 1200003I07Rik 1600002H07Rik 1600010O03Rik 1600013P15Rik 1600020H07Rik 1700012H17Rik 1700030K09Rik 1810011O16Rik 1810015M01Rik 1810022C23Rik 1810026J23Rik 1810032O08Rik 1810034K20Rik 1810037…
T22	Retina	medium	378	18.9	0610009O03Rik 0610012D09Rik 1110019C08Rik 1200003M09Rik 1200011M11Rik 1500011H22Rik 1500016O10Rik 1700025G04Rik 1700065O13Rik 1810041L15Rik 1810055G02Rik 1810057P16Rik 2210019E14Rik 2210409M21Rik 2310003C23Rik 2310014H01Rik 2310042G06Rik 2310061I09Rik 2310065K24Rik 2410001C21Rik 2510048O06Rik 2600011E07Rik 2610024E20Rik 2610301B20Rik 2610318K02Rik 2610507L03Rik 2610510H03Rik 2610528M18Rik 2700060…
T22	Retina	strong	61	3.0	2810417H13Rik 4930429H24Rik 6330578E17Rik A930034L06Rik Anapc2 Ap2b1 Arhgap11a Atp6v1g1 B230380D07Rik Calm3 Ccnb1 Cldn6 Crabp2 Crmp1 Cyp4a28-ps Dnajc5 Dnajc6 Dstn Fdps Fubp1 Gpc2 Gsta4 Hspa4l Igsf4a Ina LOC432823 Metap2 Mid1 Mif Mki67 Mkrn3 Mpst Mtap1b Nol5a Nrp1 Oprl1 Otub1 Pcdhga10 Pgam1 Pou4f1 Ppp1cc Ranbp1 Rassf4 Rbpms2 Ric8 Rrm1 Rxrg S100a10 Scd3 Skp1a Slc12a1 Smyd2 Sox11 Spag5 Stmn2 Tcfap2a…
T22	Retina	absent kuov	72	3.6	1810057P16Rik 2610001J05Rik 4833422F24Rik 4921513D23Rik 4931417A20 6530401N04Rik 9330129D05Rik A230106M20Rik A2bp1 A530088H08Rik Abca5 Abcd4 Amy1 Arsj Asb13 Asb4 Atoh8 BC029214 BC030440 Bdkrb1 C1qa Cacna1a Camk1 Cbx7 Cgrrf1 Chml Chst5 Cyp20a1 Epc1 Gdf9 Giyd2 Glra2 Glrx Gng12 Gpr165 Hmgcl Hsdl1 Iqsec1 March1 Mpeg1 Mybph Nalp5 Nap1l2 Ndst4 Nf1 Nupr1 Olfr65 Pcdhb22 Pdgfrb Pfpl Pou4f1 Prkwnk4 Prnd Rb…
T22	Retina	w+m+s	1164	58.2
T23	Olfactory	negative	818	40.9	0610007L01Rik 0610010D20Rik 0610040J01Rik 0710005M24Rik 1110019L22Rik 1110030K22Rik 1110032A04Rik 1200002N14Rik 1200003C05Rik 1500004A08Rik 1700001C19Rik 1700001O22Rik 1700009J07Rik 1700009P17Rik 1700014N06Rik 1700030B21Rik 1700034E13Rik 1700054H16Rik 1700083M11Rik 1810007E14Rik 1810057P16Rik 2010109I03Rik 2010110P09Rik 2010208K18Rik 2200002J24Rik 2210404O07Rik 2210417D09Rik 2300009A05Rik 2310002…
T23	Olfactory	weak	830	41.5	0610009O03Rik 0610011I04Rik 0610012D09Rik 0610039D01Rik 1110001A23Rik 1110012M11Rik 1110018M03Rik 1110019C08Rik 1110020A09Rik 1110020P15Rik 1110030J09Rik 1110035L05Rik 1110049F12Rik 1200003I07Rik 1200003M09Rik 1200011M11Rik 1500011H22Rik 1500016O10Rik 1600002H07Rik 1600010O03Rik 1600013P15Rik 1600020H07Rik 1700003M02Rik 1700012H17Rik 1700025G04Rik 1700030K09Rik 1700065O13Rik 1810011O16Rik 1810015…
T23	Olfactory	medium	299	14.9	0610007P22Rik 0610025L06Rik 1110017C15Rik 1700009P13Rik 1810041L15Rik 2210019E14Rik 2210409M21Rik 2310035K24Rik 2310042G06Rik 2310065K24Rik 2410001C21Rik 2500002L14Rik 2510048O06Rik 2600011E07Rik 2610024E20Rik 2610507L03Rik 2610510H03Rik 2610528M18Rik 2700007P21Rik 2700060E02Rik 2810002O09Rik 2810405K02Rik 2810417H13Rik 2900001O04Rik 2900010J23Rik 4921521N14Rik 4930429A22Rik 5730494M16Rik 5830457…
T23	Olfactory	strong	47	2.4	4930429H24Rik 5830434P21Rik 6330527O06Rik 6720401G13Rik Aff3 Ap1m2 App Aqp4 BC035295 Cpm Crabp2 Crmp1 Cryl1 Dhrs8 Dnajc6 Dstn Gp38 Gpc2 Grp Gsta4 Gstm4 Hspa4l Igsf4a Ina Lancl1 Maob Mapk12 Mfng Mgst3 Mif Mki67 Mtap1b Otub1 Pgam1 Qdpr Rassf4 Rps27l Skp1a Smarcd2 Smyd2 Sox11 Ssbp2 Stmn2 Tgfbr1 Tubb2b Ugt2a1 Vil2
T23	Olfactory	absent kurv	74	3.7	1700003M02Rik 1700009P13Rik 1810054D07Rik 2310031A18Rik 2310061I04Rik 2410012H22Rik 2700049A03Rik 4933409I22 9130210N20Rik 9130221H12Rik 9330132E09Rik 9330180L21Rik A730089K16Rik A830039N20Rik AA407659 Abhd3 Aqp4 Aqp5 Arts1 AU018778 Cacna1e Cdgap Chpt1 Cnfn Cryzl1 D830013H23Rik D930020B18Rik D930020E02Rik Dleu7 Epdr2 Fgfr1op2 Flad1 G630039H03Rik Gca Gstt3 Gtlf3a Guca2b Hist2h2be Itih2 Itpka Khk K…
T23	Olfactory	w+m+s	1176	58.8
T25	Vibrissae	negative	894	44.7	0610010D20Rik 0710005M24Rik 1110018M03Rik 1110030K22Rik 1110032A04Rik 1200002N14Rik 1500016O10Rik 1700001C19Rik 1700001O22Rik 1700003M02Rik 1700009J07Rik 1700009P13Rik 1700009P17Rik 1700012H17Rik 1700014N06Rik 1700030B21Rik 1700034E13Rik 1700054H16Rik 1700083M11Rik 1810007E14Rik 1810022C23Rik 1810041L15Rik 1810054D07Rik 1810057P16Rik 2010004A03Rik 2010109I03Rik 2010110P09Rik 2010208K18Rik 2200002…
T25	Vibrissae	weak	685	34.2	0610007L01Rik 0610007P22Rik 0610011I04Rik 0610025L06Rik 0610040J01Rik 1110001A23Rik 1110012M11Rik 1110017C15Rik 1110019L22Rik 1110020A09Rik 1110030J09Rik 1110049F12Rik 1200003C05Rik 1200003I07Rik 1500004A08Rik 1500011H22Rik 1600002H07Rik 1600010O03Rik 1600013P15Rik 1600020H07Rik 1700030K09Rik 1700065O13Rik 1810011O16Rik 1810015M01Rik 1810026J23Rik 1810032O08Rik 1810034K20Rik 1810037K07Rik 1810042…
T25	Vibrissae	medium	326	16.3	0610009O03Rik 0610012D09Rik 0610039D01Rik 1110019C08Rik 1110020P15Rik 1110035L05Rik 1200003M09Rik 1200011M11Rik 1700025G04Rik 1810055G02Rik 2210019E14Rik 2210409M21Rik 2300003P22Rik 2310003C23Rik 2310014H01Rik 2310042G06Rik 2310065K24Rik 2410001C21Rik 2410127E16Rik 2510048O06Rik 2610024E20Rik 2610109H07Rik 2610507L03Rik 2610528M18Rik 2700060E02Rik 2700082D03Rik 2900010J23Rik 3230401D17Rik 4930429…
T25	Vibrissae	strong	81	4.0	2810417H13Rik 6330527O06Rik 6720401G13Rik 9030416H16Rik Alx4 Anpep Anxa1 Ap1m2 Atp6v1g1 Aurka BC026432 Cacybp Ccnb1 Cd9 Cdca3 Cldn1 Cldn6 Cox6c Crtac1 Csnk1a1 D16Ertd472e Daam2 Dsp Dstn Eif3s4 Erbb2 F11r Fdps Flnb Flrt3 Fubp1 Fv1 Gnl3 Gtpbp4 Hadhb Hoxc13 Hspa5 Hyou1 Igsf4a Kpna3 Krt2-5 Lmo4 LOC432823 Metap2 Mif Mki67 Mthfd1 Ndel1 Nedd9 Nol1 Nol5a Otub1 Ovol1 Pdlim4 Pes1 Pgam1 Phyhip Ppia Ppp1ca P…
T25	Vibrissae	absent kuro	55	2.8	0610040J01Rik 1500004A08Rik 2600001A11Rik 2610027C15Rik 4933435A13Rik 5730537D05Rik 5730593N15Rik 6720416L17Rik 9030405D14Rik A430107D22Rik A430107O13Rik Ace2 Alx4 Ankrd38 Anxa1 Aqp1 Bak1 Bgn Cables1 Cgnl1 Cldn1 Gna15 H2-DMa Hoxc13 Icam1 Lcat Map3k14 Mrc2 Neto1 Pde4dip Phca Popdc2 Postn Prom2 Prss11 S100a16 Scel Sdk2 Sema4a Slc2a9 Slc4a11 Slc7a2 Sod3 Tgfbr3 Tgm1 Thap3 Thbs2 Tmem161a Tns3 Ttn Ugt1…
T25	Vibrissae	w+m+s	1092	54.6
