# Supplementary material for: Integrated Annotation and Analysis of In Situ Hybridization Images Using the ImAnno System: Application to the Ear and Sensory Organs of the Fetal Mouse
Source: PLoS One. 2015 Feb 23;10(2):e0118024. doi: 10.1371/journal.pone.0118024 (PMC4338146; doi:10.1371/journal.pone.0118024)
Supplement: S3 Table — (XLSX) [file pone.0118024.s004.xlsx]

## Sheet: data_20111216_083410
Gene	Diseases or Syndromes
Acsl4	Mental retardation, X-linked 63
Akap10	Cardiac conduction defect, susceptibility to
Aldh3a2	Sjogren-Larsson syndrome
Anxa5	Pregnancy loss, recurrent, susceptibility to
Alg3	Congenital disorder of glycosylation, type Id
App	Alzheimer disease 1, familial, Cerebral amyloid angiopathy, Dementia, early-onset progressive, autosomal recessive
Aurka	Colon cancer, susceptibility to
Bcor	Microphthalmia, syndromic 2
Cd81	Immunodeficiency, common variable
Cfl2	Nemaline myopathy 7
Cnbp1	Myotonic dystrophy 2
Crebbp	Rubinstein-Taybi syndrome
Cul3	Pseudohypoaldosteronism, type IIE
Diablo	Deafness, autosomal dominant 64
Dicer1	Goiter, multinodular 1, without Sertoli-Leydig cell tumors, Pleuropulmonary blastoma
Dnajc5	Kufs disease, autosomal dominant
Efemp2	Cutis laxa, autosomal recessive, type I
Eno1	Enolase deficiency (1)
Erbb2	Adenocarcinoma of lung, somatic, Gastric cancer, somatic, Glioblastoma, somatic, Ovarian cancer, somatic
Etv6	Leukemia, acute myeloid, somatic
Fhl1	Emery-Dreifuss muscular dystrophy 6, X-linked, Hemophagocytic lymphohistiocytosis, familial, 1 Myopathy, X-linked, with postural muscle atrophy
Fto	Growth retardation, developmental delay, coarse facies, and early death
Gabrd	Epilepsy, idiopathic generalized, 10, Epilepsy, juvenile myoclonic, susceptibility to, Generalized epilepsy with febrile seizures plus, type 5, susceptibility to
Got1	Aspartate aminotransferase, serum level of, QTL1
Gpc6	Omodysplasia 1
Hadhb	Trifunctional protein deficiency
Hlcs	Holocarboxylase synthetase deficiency
Hps4	Hermansky-Pudlak syndrome 4
Huwe1	Mental retardation, X-linked syndromic, Turner type
Lig1	DNA ligase I deficiency
Lor	Vohwinkel syndrome with ichthyosis
Madd	Glutaric acidemia IIA, Glutaric acidemia IIB, Glutaric acidemia IIC
Mfhas1	Malignant fibrous histiocytoma
Mid1	Opitz G syndrome, type I
Mif	Persistent Mullerian duct syndrome, type I, Rheumatoid arthritis, systemic juvenile, susceptibility to
Minpp1	Thyroid carcinoma, follicular
Mylk	Aortic aneurysm, familial thoracic 7
Ndufa9	Leigh syndrome due to mitochondrial complex I deficiency
Ndufs3	Leigh syndrome
Npc2	Niemann-pick disease, type C2
Park7	Amyotrophic lateral sclerosis-Parkinsonism/dementia complex 2 Parkinson disease 7, autosomal recessive early-onset
Pbx1	Leukemia, acute pre-B-cell
Pcca	Propionicacidemia
Pgam2	Glycogen storage disease X
Phf6	Borjeson-Forssman-Lehmann syndrome
Phyh	Refsum disease
Pip5k1c	Lethal congenital contractural syndrome
Pqbp1	Renpenning syndrome
Prpf8	Retinitis pigmentosa 13
Qdpr	Hyperphenylalaninemia, BH4-deficient, C
Rarsl	Pontocerebellar hypoplasia, type 6
Recql4	Baller-Gerold syndrome, RAPADILINO syndrome, Rothmund-Thomson syndrome
Rnaset2	Leukoencephalopathy, cystic, without megalencephaly
Rps14	Macrocytic anemia, refractory, due to 5q deletion, somatic
Rps17	Diamond-Blackfan anemia 4
Scarb1	High density lipoprotien cholesterol level QTL6
Slc12a1	Bartter syndrome, type 1
Slc1a3	Episodic ataxia, type 6
Sod1	Amyotrophic lateral sclerosis, due to SOD1 deficiency
Stat3	Hyper-IgE recurrent infection syndrome
Stxbp2	Hemophagocytic lymphohistiocytosis, familial
Tbce	Hypoparathyroidism-retardation-dysmorphism syndrome, Kenny-Caffey syndrome-1
Tgfbr1	Loeys-Dietz syndrome, type 1A, Loeys-Dietz syndrome, type 2A, Multiple self-healing squamous epithelioma, susceptiblity to
Tinf2	Dyskeratosis congenita, autosomal dominant, Revesz syndrome
Tlr5	Legionaire disease, susceptibility to, Systemic lupus erythematosus, resistance to, Systemic lupus erythematosus, susceptibility to, 1
Trim33	Thyroid carcinoma, papillary
Tsen2	Pontocerebellar hypoplasia type 2B
Tsg101	Breast cancer
Tubb2b	Polymicrogyria, asymmetric
Urod	Porphyria cutanea tarda, Porphyria, hepatoerythropoietic
Usf1	Hyperlipidemia, familial combined, susceptibility to
Wnt7a	Fuhrmann syndrome, Ulna and fibula, absence of, with sever limb deficiency
Xbp1	Major affective disorder-7, susceptibility to
Xylt2	Pseudoxanthoma elasticum, modifier of severity of
